# Supplementary material for: Nanostructured Lipid Carriers as Physicochemical Modulators of Complex Natural Extracts: Release Behavior and Bile-Induced Remodeling in Biorelevant Media
Source: Molecules. 2026 Mar 19;31(6):1028. doi: 10.3390/molecules31061028 (PMC13029395; doi:10.3390/molecules31061028)
Supplement: Supplementary file 1 [file molecules-31-01028-s001.zip]

Archive with 1 entries (1 files):
- molecules-4183043-supplementary.pdf
